# Supplementary material for: Analysis of the miR482 Gene Family in Plants
Source: Genes (Basel). 2024 Aug 8;15(8):1043. doi: 10.3390/genes15081043 (PMC11353999; doi:10.3390/genes15081043)
Supplement: Supplementary file 1 [file genes-15-01043-s001.zip]

Archive with 5 entries (4 files):
- Supplementary Materials/
- Supplementary Materials/Supplementary Materials-Figure S1.pdf
- Supplementary Materials/Supplementary Materials-Table S1.docx
- Supplementary Materials/Supplementary Materials-Table S2.xlsx
- Supplementary Materials/Supplementary Materials-Table S3.docx
