# Supplementary material for: Analysis of the miR482 Gene Family in Plants
Source: Genes (Basel). 2024 Aug 8;15(8):1043. doi: 10.3390/genes15081043 (PMC11353999; doi:10.3390/genes15081043)
Supplement: Supplementary file 1 [file genes-15-01043-s001.zip › Supplementary Materials/Supplementary Materials-Table S2.xlsx]

## Sheet: Sheet2
Table S2: Target genes of the miR482 and function annotation
miRNA	Target gene	Expect	sequence	Function annotation	Inhibition
csi-miR482a-3p	MSTRG.12605	0.5	TTTTAGCTAAAAAATGAGCAAAACTATTACACTTTCTTGGAACATGTTGGAAAGATATCA GTTGGAAATCTTGTGTGCTCTTGTGGATGTCTGACATAGTCCACCAAATCTCTGTCCTGT TGCTAACTTTCTTATTTGCTAAGTCAGCTACATTTTTGCAGTCGGTCTCTATAATCACAT TTGACAGACTAAGATCCTTGGCTACCTCCATACCCCACTTGACAGCATGAGCTTATGCTA TAGCTACGTTCCCCTGGAAATTCATGCTTTTTACTGCTGCTGCTAACACTTGCCCTCGAT GATTTCTGATGACCACGCCCAAGCCTGCACTCTTCCTATCTTCTTCGACTGCTGCATCAA CATTGACATTCACTTTGTTGTTTGGTGGTGGAG…	Citrus sinensis disease resistance protein RUN1-like	Cleavage
	DSWO5A02493	0.5	ATGAACTATTTTTAAGATATTTTTAATTAATTCTTAGGTACTTAAAATAAACTTCTTGTC GGCATACAAAGGACTAAAAGAGTAAAAATTAACTAGAACACATAAAATCTTCTCATTAAT TTCACTGAAACAACGTAAAAATTCATCTAACTGTGGTCAAATACTTGCATGTGTCTTGTA TTTTCAGCTTATTTTTTGAACTTTTATATGTATGTTTTTTGTGACATATTTTAATCTTAT TTGCAATTGAGATATTGTAGCTTTTAAACTACAGCGGCTATGAAAAAAATTGTAATTATG AAACAAAAGTTAATAATATATAATAAATATAAATTTTAAATAATAATTTTAATAAAATTA TTAGAGATATAATGAATTTTTTATCGTATAAGT…		Cleavage
	MSTRG.5637	1.5	CTTGGTGGGCACCTCAGTTTTTGGAATGTTCTCTTCAATGAATACAGGGAAAAAGGAACA AAAATTAAAAACTTTATTTTGTTCGCGTGGAATCGATATCTGGATTGGGATTGTATGTCG TGTTTAATTTGAATTGGTTGATTCCTCTAATGAATTATTTTGATAAATTTAGTAGCAGTA TTTGGCGGCAAAAGTATCATTAATTTTTGGAAATATGATTATGTTATTAATTATTTTAGC ATTCTAAAAAGCAAATGGTTATGTTAGAAATACTCTAAGGTAAAATAGAATACAAATTAC AATCACACATAAAAAGTGATAAATAATAAAAAATATATTATATTTTTTATCATATGATTA CGAATACGTATTTTACCTTAAAGAAGTTCTAAT…	Citrus sinensis hypothetical protein	Cleavage
csi-miR482b-5p	MSTRG.4361	0	AATACCCTCTATCATTGAAAACTATAAATTGAGAAAACAAAAACAAAAACCGAAATCTCA AATAGCAACTGACCCATCTCATCTCTCTCACCTAGAATCGATCAACAGTTCATCACTTTC TCTTGCCGAGAGCAGCTTATCACCAATTACACACGCTGCCGCTCGTCACCGATCAACCGT CACCTGCTTCCATTGCTCGTGACCAATCTCGCATGAGACTAGTTGGATTCGTTGTTGATT ATTAATGGTAAGATTGTTGATGATGATGATTTTTATGACAATAATGGTGATGATTGATGA TGGTGATGATTATTATTGATGTTGTTATTGTGAATATGATTACAAAGATGATCTAACTGT GATGAGGATGACGAAGATGAAACTGGATTTTGA…	Citrus sinensis 3-phosphoinositide-dependent protein kinase 2	Cleavage
csi-miR482b-3p	MSTRG.4361	0	AATACCCTCTATCATTGAAAACTATAAATTGAGAAAACAAAAACAAAAACCGAAATCTCA AATAGCAACTGACCCATCTCATCTCTCTCACCTAGAATCGATCAACAGTTCATCACTTTC TCTTGCCGAGAGCAGCTTATCACCAATTACACACGCTGCCGCTCGTCACCGATCAACCGT CACCTGCTTCCATTGCTCGTGACCAATCTCGCATGAGACTAGTTGGATTCGTTGTTGATT ATTAATGGTAAGATTGTTGATGATGATGATTTTTATGACAATAATGGTGATGATTGATGA TGGTGATGATTATTATTGATGTTGTTATTGTGAATATGATTACAAAGATGATCTAACTGT GATGAGGATGACGAAGATGAAACTGGATTTTGA…	Citrus sinensis 3-phosphoinositide-dependent protein kinase 2	Cleavage
	MSTRG.15995	1.5	GTTTCATCCAAAGCGATTCTGATTCGATAATTTTTCTTCATCTTTGATGCATTTACTTGT CTGCCGCATCTAAAACGAATTATTATTGTAATTAATTTTTTTTTTCATATTATTCAACTT TCTTATTGATTGATATGCATGTAATGTAACTGGCTGTTTAGAGTTTTCTTGTTTTCGCTG AAATTGTTAATATAAAGGAAGCGATGGGCCTGAAGCAAGCTTTGAAGAGCCTTGATGCAT TTCCTCGAGCAGAGGAGCACTTGTTGCAGAAAACTCAATCTGGGGCACTTGGTAAATCAA TCTTTTAATAATTTTCTTGTGAGTTGTTGAATTTGATTCCAGTTAATAGGCTGATTTTTC TTTTTCCTTTTGAAATCTTGTAGTCTCCATTAT…	Citrus clementina endoplasmic reticulum-Golgi intermediate compartment protein 3	Cleavage
	DSWO6A01295	1.5	ATGGGCCTGAAGCAAGCTTTGAAGAGCCTTGATGCATTTCCTCGAGCAGAGGAGCACTTG TTGCAGAAAACTCAATCTGGGGCACTTGGTAAATCAATCTTTTAATAATTTTCTTGTGAG TTGTTGAATTTGATTCCAGTTAATAGGCTGATTTTTCTTTTTCCTTTTGAAATCTTGTAG TCTCCATTATTGGTCTCGTCATTATGGCCTCATTGTTCATGCATGAACTCAGATATTATA TTACCACATATACAGTTCATCAGGTATGCACTTTCTTCTCAGCCGCGTGTGTCACAGATA CATTTATATGAAATTTCCTAAAAAGTAAATAGGTAACTACAGGACATTAGAATCTATTAC ATTCTTAATTCCTGATAAATTCTCTGGAAGCAG…		Cleavage
csi-miR482c-3p	DSWO2A03023	1.5	CGGAATTGCGGGGATCTACAAATTTGTAAATTGTTAGTTCCCTCACTTGTCATACCTTAT TTTGTTGTCATTTGTCGACAAAGTCAAAAGGTCAAAATCAATTTAGTTTTAATTTCTCTC AAGAGTAGTGTTAGAGAGAGAAAGATGAGAGAATTTTGCTCTCTCTCTCTCTACCCACTC GCTCTCTCTCTATCCATTTTTTTATTATTTCTCTCGTCTTTCTCTTATGTTTCTCTACAC CAAGTATTTTCCTTCTCTCAAAATCAAACCAAATTAATTAATGAAAGATTTTAGAGGAGA AATAGGGGGACTAGGGAGGGAATCATGTCAAGGTCCAAAATTAACCGAGTCATACATAGG AGGTAAGAGCGGAGTGGGACCCTAGGAAACAGA…	Citrus sinensis protein DOG1-like 4	Cleavage
csi-miR482d-3p	DSWO6A02131	1.5	ATCTAGATTAAATGAAAAACAATGATGACTAACCATGCCATTCTATACTTTTTGACAATT TATCAGCTACTGCATCCAAGCTCTGGCCTCTGTGTGATGTTAGAACACTGATAAAATGAA CTGCTGCTAGTGCTTTTTTCTTGTCCTTTATTTGGTGAAGTAACTTTTTAGGAGGCCAAA AGTCTAAAGAAATGAATAAAACATACGTGAGATTGCTTCAGCATCCATAAAACATACTGA ACTTTTTGCTTTCCAAAATTCCAGTCAACTTTCTGCAAACTTGCTTTACTTCTATCATTT GCATTACTGCCTTTTTTTTTTTTTTTTGCGGCCTACAGAGAAACCAAGTCTATCATTGAA GAGGCGATTCTATTTGTATCGTTTGGGATGCTG…	Pistacia vera putative disease resistance protein At3g14460	Cleavage
csi-miR482f-5p	DSWO2A02249	0	GCGCTTGGTGTTAAATATATCTATATATATATATATATGAGGAAAAAAAAGGGGGCTTTG AAGAAGGAGAGAACAGTGAACTTACCAAAACAGTAGCGAAAGGCAGGTAAAGAGAGGAAG GAACTGAAGAAAATCTTAGGGATGGGAGGTGTGGGAAAAAAATTGCTTTCTTTCGTGAAG AAAGTTATTATTTTCCCAACTCACCCATCTCCAAGACTTCCCCCAGTCCAGTCTTCTTCT CATGCTTCTCCTGTTGTGTCTCCTCCACTCGTTCTTATCCCTCCGTTGATAAATAAAGTG CTTAAATAACTACAGCCCCGACAAGCAAAAGTAAGGGGCCAGGATGTCTGAGACATAAAA GGGTTGGTGATTGTTAAATAAGCCAGCTGTATT…	Citrus sinensis alpha-glucan water dikinase 2	Cleavage
csi-miR482f-3p	DSWO2A02249	0	GCGCTTGGTGTTAAATATATCTATATATATATATATATGAGGAAAAAAAAGGGGGCTTTG AAGAAGGAGAGAACAGTGAACTTACCAAAACAGTAGCGAAAGGCAGGTAAAGAGAGGAAG GAACTGAAGAAAATCTTAGGGATGGGAGGTGTGGGAAAAAAATTGCTTTCTTTCGTGAAG AAAGTTATTATTTTCCCAACTCACCCATCTCCAAGACTTCCCCCAGTCCAGTCTTCTTCT CATGCTTCTCCTGTTGTGTCTCCTCCACTCGTTCTTATCCCTCCGTTGATAAATAAAGTG CTTAAATAACTACAGCCCCGACAAGCAAAAGTAAGGGGCCAGGATGTCTGAGACATAAAA GGGTTGGTGATTGTTAAATAAGCCAGCTGTATT…	Citrus sinensis alpha-glucan water dikinase 2	Cleavage
csi-miR482g-3p	MSTRG.12605	0.5	ATGAACTATTTTTAAGATATTTTTAATTAATTCTTAGGTACTTAAAATAAACTTCTTGTC GGCATACAAAGGACTAAAAGAGTAAAAATTAACTAGAACACATAAAATCTTCTCATTAAT TTCACTGAAACAACGTAAAAATTCATCTAACTGTGGTCAAATACTTGCATGTGTCTTGTA TTTTCAGCTTATTTTTTGAACTTTTATATGTATGTTTTTTGTGACATATTTTAATCTTAT TTGCAATTGAGATATTGTAGCTTTTAAACTACAGCGGCTATGAAAAAAATTGTAATTATG AAACAAAAGTTAATAATATATAATAAATATAAATTTTAAATAATAATTTTAATAAAATTA TTAGAGATATAATGAATTTTTTATCGTATAAGT…	Citrus sinensis disease resistance protein RUN1-like	Cleavage
	DSWO5A02493	0.5	ATGAACTATTTTTAAGATATTTTTAATTAATTCTTAGGTACTTAAAATAAACTTCTTGTC GGCATACAAAGGACTAAAAGAGTAAAAATTAACTAGAACACATAAAATCTTCTCATTAAT TTCACTGAAACAACGTAAAAATTCATCTAACTGTGGTCAAATACTTGCATGTGTCTTGTA TTTTCAGCTTATTTTTTGAACTTTTATATGTATGTTTTTTGTGACATATTTTAATCTTAT TTGCAATTGAGATATTGTAGCTTTTAAACTACAGCGGCTATGAAAAAAATTGTAATTATG AAACAAAAGTTAATAATATATAATAAATATAAATTTTAAATAATAATTTTAATAAAATTA TTAGAGATATAATGAATTTTTTATCGTATAAGT…		Cleavage
fve-miR482a	gene38753-v2.0.a2-hybrid	1.5	CAGTTTAGGTGTGAAAGATGAACACTGATGCTTGTTGGAACAAAGAAATTGGTATGTTGA TTAAGTCTATATACCTAGCGTAGGAAGCAAGGACAATAGGAAAAATTGTCATCATTGGAG TGTTGACCATACAGATAAGATAGGATATTAGTCATCGGTAGTTGGTTTACAGTCGGGGAT AGCATTTGTCTCGAGATCCATGTTATGATTGATATCTGTCTGCTTCTATTAAAATGAGAA GGCAATTTCTTTGAACTGTTTTTGAGTCAGAACTGTTCTGTCAAATCATCAATCTATCTG CTCTGAAGCGAAAACCAAAGTGGAAACAATGGCTCTAGAGGTCGTTTGTGGAGCTTTTCT CTCTGGTTTATTTCAGGAAATATTTCATAAGAT…	Fragaria vesca subsp. vesca putative disease resistance RPP13-like protein 1	Cleavage
	gene26984-v2.0.a2-hybrid	1.5	ATGTCTAGTAGTTATAATAACAGGGTATGGAAAATTCCACCGAGTTCGTGTAGACCAGAT GGACCTGTGATCGGAAGGGACTGGGATAAAAGCCAGATTGTTGGATTTTTGTCCGGGGTC GAGCCTTGTGCCATCAATTTTCATGTTGTGGCCATTCTTGGCATGGCAGGAGTTGGAAAG ACAACACTTGCAGGACATGTATTCAACGACGACGACGATGCCCTGCAACAGTTTGACATT AAGGTATGGGTGTATGTGTCTGATGACTTCAATATTGTGAGAGTGACAAAGGCAATTCTG GAATCAGTCGCATCGGAGCATTGTAAGTTGAAGGAGTTCAGTAAAGTCCAGGATAATCTC AGTAAGGAGTTGACGGGTAAAAGGTTTCTCATT…		Cleavage
	gene30692-v2.0.a2-hybrid	1.5	CATGAAACTGAAAAACAAATATGCAACAAAAATGGTTTTTCGTGACTTTTGGTCAAATGC AACCAATATTGCAGTTGGCGTACGTTACCAACTTCCTCGTTCCCATCCAAAAACCCGGTC CAATTCTCTTTTTATAACCAAAAACCAACCCGCTTCTTCTTCCTCACCAAAACTTCGACT CGTCACCTCCGATATGGACCGGCCCGACTCCTCTCGGCCCGTCCTATCCGACCGTGTCCT TATAAACGGCGTCGTCACGCCGCTCACGTTCTTTGCCGACGGCGTTCTCCGGTGGACGGA GCGACGCCAGCGGACCTTGATCGTCGAGAAGGAGGTCCTCGGCCTCAAAGTGGAGGGTCC GAAGATCAGAATCGGAGCTCTGGTCCACGCCGG…	Fragaria vesca subsp. vesca sphingosine kinase 1-like	Cleavage
	gene07972-v1.0-hybrid	1.5	ATGTCTACTGAAGATTTTGAAGCATTTGAAGCAACAAGACAAGCCATGGATGAGCTCATG GAGGCATTTGGAAATGATGAGATCACTACTATTGGGGTCTATGGAATGGGAGGGGTTGGG AAGACTACCATGGTGAAACATGTTGGTGAACAAGCACAAAAAATGGGGCTATTTCATCAT GTTATTACGGCTGTTGTGTCCCGAAGACCTGACTTGAGAAAAATTCAAGGCACATTTTCA GATCTGCTCAACTTTAAATTTGAGGAGGAGACAGAAATGGAAAGAGCTGCCAGGTTGAGG GAGAAGATAACAAGAGGAAGCAGGATCCTCATAATCTTGGATGACATTTGGGACAGAGTA GACTTGTCGAGCATTGGAATTCCTAGCTACAAC…	Rosa chinensis disease resistance protein At4g27190	Cleavage
	gene37226-v2.0.a2-hybrid	1.5	GCATGAAGGATTGTTTGTCAGGAAGATTAGAGATGAGATCACTTGGCATCTTTTGAACAG AACACCCTTACATGTAGCTGAGCACCAAGTTGGAATAGATTCTCGCATGCAAGGTATTAT TTTTCATTTAGGTGTTGGGATATTGGATGATGTTCGCATGGTTTGAATTTGGGGAATGGG TGGAATTGGGAAGACACTGGTCTCCAAGGCTGTGTACAATCATATCTTTCGTAGCTTTGA AGCCTCAAGTTTCCTTGCAAACGTTAGGGAAACTTCAAAGGAAAGCAAAGGTAAGGTCAC TATGCAAAATAAATTTCTTTCTGATATCTCAAGTCAAACCAAGACGGTAGTAGATGATAT TGATAAAGGGATCAATGTGATAAAAGAGAAGAT…	Pyrus x bretschneideri disease resistance protein RUN1-like	Cleavage
	gene22211-v2.0.a2-hybrid	1.5	ATGGCCAAGTTACTATACTCTGTAGCAATCCTCCTGATCTGGGCCACACTCTTTCTCATG GCTTCATCATCCACCATTGAAGCTGGTGGAGACCTCTCATGGATACCCACCACCGTCTCC GGCTTAGTCTCCGACGATGAGTTCGAGCTTGACTCAGAGATCAACCGGCGCATCTTAGCC ACCAGCAATTACATCAGCTACGGTGCGCTGCAGAGGAACACAGTCCCCTGCTCCAGGCGC GGCGCTTCCTACTACAATTGCAAGCCTGGGGCTCAGGCCAACCCGTATAACCGCGGCTGC AGCGCCATTACAAGGAGTAGTTATTTTGCAGTCCGAGACTGCCATATCTTGATAAGCCAG CACAAGTTTAGAGCTTCCAGTAGACTAAAGAGT…	Fragaria vesca subsp. vesca protein RALF-like 33	Cleavage
fve-miR482b	gene37531-v2.0.a2-hybrid	0	CTCCTCACATTCCTCACTCACTGGGATACCAAACCAAACTCTAAACTAGTTCTTAACTAA CTTTATTTCTTGGGGTAAATTCCAAAAGAACACAACTGTAGTTCAGTTAGAAGACAAAGA TGCTTCATTTCAAGTTTCATCAAACTCCTCTGATCAGAACCAAACCTCCTCCATGTCCAC TTGGAGCTCGCCTGAGCTCATCAGCTGTTGCAGTCAATGGCAAACTACTAGTGCCAGCTG GGTTTGTGTCCATGACCAATGTGAGACGATCTCGGCCGTTGACTGTGTCAGCTAGCAGCT CTTCCCAGAGCACCACCACCATTGAACCTCCGAGTGATGCCAACAACATCAAAGGGACCG TGGTTTTGATGAAGAAGAATCTTCTGGAGCTCA…	Fragaria vesca subsp. vesca probable linoleate 9S-lipoxygenase 5	Cleavage
fve-miR482c	gene30692-v2.0.a2-hybrid	0	CATGAAACTGAAAAACAAATATGCAACAAAAATGGTTTTTCGTGACTTTTGGTCAAATGC AACCAATATTGCAGTTGGCGTACGTTACCAACTTCCTCGTTCCCATCCAAAAACCCGGTC CAATTCTCTTTTTATAACCAAAAACCAACCCGCTTCTTCTTCCTCACCAAAACTTCGACT CGTCACCTCCGATATGGACCGGCCCGACTCCTCTCGGCCCGTCCTATCCGACCGTGTCCT TATAAACGGCGTCGTCACGCCGCTCACGTTCTTTGCCGACGGCGTTCTCCGGTGGACGGA GCGACGCCAGCGGACCTTGATCGTCGAGAAGGAGGTCCTCGGCCTCAAAGTGGAGGGTCC GAAGATCAGAATCGGAGCTCTGGTCCACGCCGG…	Fragaria vesca subsp. vesca sphingosine kinase 1-like	Cleavage
	gene22211-v2.0.a2-hybrid	0	ATGGCCAAGTTACTATACTCTGTAGCAATCCTCCTGATCTGGGCCACACTCTTTCTCATG GCTTCATCATCCACCATTGAAGCTGGTGGAGACCTCTCATGGATACCCACCACCGTCTCC GGCTTAGTCTCCGACGATGAGTTCGAGCTTGACTCAGAGATCAACCGGCGCATCTTAGCC ACCAGCAATTACATCAGCTACGGTGCGCTGCAGAGGAACACAGTCCCCTGCTCCAGGCGC GGCGCTTCCTACTACAATTGCAAGCCTGGGGCTCAGGCCAACCCGTATAACCGCGGCTGC AGCGCCATTACAAGGAGTAGTTATTTTGCAGTCCGAGACTGCCATATCTTGATAAGCCAG CACAAGTTTAGAGCTTCCAGTAGACTAAAGAGT…	Fragaria vesca subsp. vesca protein RALF-like 33	Cleavage
	gene13905-v1.0-hybrid	1	ATGGTGGAGAGTGCAGTAAAGTTTCTGCTTGACAAGCTTGGACCTCTTATCGAAAATGAG TGGCAACTGTTGAGAGGGGTTAGGGAAGAAATTTTGTATCTAAGAGGAGAACTGGAGTGC ATGACGGCTTTCCTGAGGGTTGCTGATGCGTATGAAGAGAGTGATGAGGAACTCAAAGTC TGGGTTAAACAACTAAGAGAAATTGCCCATGAAAGTGAAGATGTTCTTGATGAGTTTACC CTTCTACAAGCACATGATCATGGGGTGGAGGGATTATATGGTTCAATCCATAAGCTTTCT TGCTGCATCAAGAACACAAAAGCTCGATACCGAATTGCTTCAGAGTTAAGAGCCATAAAC TCCAGGATCAGAAAAGTCTCTGAGGTTCATAAG…	Fragaria vesca subsp. vesca disease resistance protein RPM1-like	Cleavage
	gene22521-v2.0.a2-hybrid	0	TCTCCAATCTTAGCATACTCTGTTCTTCCCTCCATCCACAGTAAACGAAATGGAGAGAGA TCACAAATATTGCCTTGAAGAAGACGAAGAGATATTTACAACCGTAGATCAAGTTTTTCT GAAGTTACGAGGCATTGATGGATTCAAAAGCGTTAATTTCTCCATTTCTGGAATGGGAGG AATAGGAAAGATAATCTCACCTCTTGAATTTTACAATTATGTTGTTGATTCTGAGTCAAA CAGTAAACAGAGAAATGTGGTTTGCAAATATGGATCAGCCAGAACTCGAGATCAAGTTTT GCCAAATTCAAAATATTTGCTAACCACAATGTTTTCTTTTAAATTGAATGATGAGAATGC CAATTTTTGTCACAATGCTTCTTTTGGAAAGGT…	Fragaria vesca subsp. vesca probable linoleate 9S-lipoxygenase 5	Cleavage
gma-miR482a-3p	Glyma.01G125300	1.5	ATGTTAGATAATGTTCCTCAAATGAAGTATGATGTTTTTGTTAACTTCAGGGGCAAGGAC ATCCGTGACGGTTTTCTCGGTTATTTGACTCGGGCTTTTCATCAAAAGCAAATATATGCT TTCATAGATGATAAACTTGAGAAGGGAGATGAAATATGGCCATCACTTGTTGGAGCAATT CAGGGATCATCGATTTCATTGACCATATTCTCCGAAAACTATACTTCTTCACGTTGGTGT TTGGAAGAACTTGTGAAAATACTTGAGTGCAGGGAGAAATACAGACAAACTGTAATACCT GTTTTCTACGGGGTAAATCCCACAGATGTGCGGCATCAGAAGGGGAATTATGGAGAAGCT CTTGCTGTACTTGGAAAGAAATATAATTTGACC…	Glycine soja disease resistance protein RML1A-like	Cleavage
	Glyma.07G213100	1.5	AAGACACTTGTCGACTCCACCACACTCCCCAATCTCAAGATCGCTGCGACACGACACTCC CAACGTTGCTGAGTGAAATTTTTGAGAAATAGGCCCAAACAAAAACACTACTAACCCAAC TACCCAAGATCTGAATCCAAGGAAACCATTGAAAATACCCCATGATCTACTAAGGCATGA TTGCTACGTAAGACACAAAGTTTGCTTTAAGTAAGCTTCGAACGTCTGCTTCAAGTGTTG GAAAGTGGGGTCAAAGATGAACTTCAGGAACTTTGGTGATAATAATAGTAACCACCCCAC TTGGGATGCCATGCATGGGAAGACACCAGCAAACAATGTTACTACTCTGCTGAGACAGCC CTCAACAATATACTCATTGACATTTGATGAGTT…	Glycine max ABSCISIC ACID-INSENSITIVE 5-like protein 4	Cleavage
	Glyma.02G131700	1.5	ACAAGACACTTGTCGACTCCACCACACTCCCCAATCTCAAGATCGCTGCGACACGACACT CCAACGTTGTTGCTCAGTGAAAGAACGCAATTTTTTTTTTAGAGAAATAGGCCCAAACAA AAACACTACTAACCCAAGATCTGAATCCAAGGAAACCATTGAAAGTACCACATGATCTAC TTAGGCATGAGTGCTACGTAAGACAAAGTTTGCTTAAGTAAGCTTCTAAAAGTATCGTTG GAAAGTGGGGTCAAAAGATGAACTTCAGGAACTTTGGTGTTGGAGATAACCACCCCACTT GGGATGCCATGCATGGGAAGACACCAGCAAATAATAATGTTACTAGCACTACTCTGCTGA GACAGCCCTCAACAATATACTCATTGACATTTG…	Glycine soja bZIP transcription factor TRAB1-like	Cleavage
gma-miR482c-3p	Glyma.11G193100	1.5	GTGCAGGGCGAGATGAGATATATATTTATCAGAAATCTTAAATATGGTGCAATAATGAAT GATTGGAGTTGTTGGTGGTGCTAAGCACGTGTGAGAAGAATGTCCCAAATATGATAGTTC CCGCCATTTGTATCATCTTTCCCGGCAATTGCTCATTTTCGCATTGCTtccctcctccct tctgtcgctctctcttctcttcccctctttctctctctctcCGCACCATGTCCAAGCCTC CCTCCGCCTTCGACGCCCTCATGTCCGGCGCACGCGCCGCCGCCAAGAAAAAATCCCAAT CCCAACCATCCCCCAAGAAACGCAAAACTCCACCCTCTCAAAACCCTAGCAACCTCAAAA CCCTTACACCGCAAGAACCCGCCGTTAAACCGG…	Glycine soja DNA ligase 1-like	Cleavage
gra-miR482	Gorai.002G165100	1	AATTTTCATCAGAATTTCGTAAGATTCTCATAATTGTATCCATTCTCATATCTAAATCCA ACTTTTGCAGATAACCGGCTTTCTTTAAACTTAATTTTCTTGATTGCCCGACACACCGTT ATCCCTTGTTAGATGCTCTTTGCCCTTTTCTCCTCTTCTCTTATTTTTTCTCTCTGAAAA TGGAAGGAGTGAAATTGGATAGATGGGGTTATGAAGTTAAAACCTCTTCCGATTCTTGCA TATCTGTAATCAACGCTTACTATCACCAGGTGCTTTCCTATGGAAGAAATAGGAAAGTGA TCTTAGAAGCTCCTGTTCTTGACAAAGACTGCGTTTTAGCCAACATTTTGGCCGCCCATT TTCTCTCTTCCTCTGACCCTTCAAAGGCTCCTT…	Gossypium hirsutum tetratricopeptide repeat protein 38	Cleavage
	Gorai.013G209300	1.5	CTGTTCTTAATAAAATCTAAAATAATAAAACTCCCTCCTTTCCGTTCTATTCTCCCTCTC TTTTTTGCCTTCGTATTTTTTCTCCTCTCCCATCCCGTCTTCTGGTTTTCGATTTTTTGC TTAAATCTTCTTCCATTTTCAATCTCCTCAATTAGTCCCCAGATTCCCTCTCTTTTTATT TATTTATTTATTCGCGGCTCAATCTTCGTTTCTCTTGCCTTTCACTATACTTACCTTGTT TTCTAAGCCTCAAGCTTTGGGCTCTGTTTATTTCGGCCGCTCTCTTCGAAACCCTAACCC TAGTTTTCGCGTCTTTCAACTTACTCTGAGGCCGCCGCGGGGGCAAAGAAAGCCTAGTTG CCTTCAGAGCTTTGGGATTTCTTCGTCTCCAGA…	Gossypium raimondii FACT complex subunit SPT16	Cleavage
gra-miR482d	Gorai.002G079000	1.5	TTGACTTACTCTCTATCACCACTGGTATAGGATAATTGACTGTCTTCTAATCATAGAGGG TTTAGCAAAGAAAGAGATTCATTTTTGCTGTTTTCTTGACTAAATTTGCTTTGAAAGTGA TCTTAATTTCCTTACTTTTACAAATACAAACAGTACCCACGGAGGATAAGAGAAGTATCA TCTTATCAATTGCCTCATCACTTGATCACACCAGCTATTTTCCCCCCAACATCTTTGTAC TTCACAAGGAGCCAAGGGGATTAATTTTCAGCTCATCTTTCTGAATATAATTTGGAAAAG AAACCCAGGAAGGGGGCCTAATAAATATGGAGTTTTTAGAGCCACTGTTTGAAGTGATAA AGTGTTTGGGGGGACCAACCAGTAGATATTTAA…	Gossypium raimondii probable disease resistance protein At5g63020	Cleavage
mdm-miR482a-5p	MD02G1319700	1.5	AAATTGGTGAATATCAGATTATGGATGATCACCATCATCAGACGTTCTGGTGCCACGAGT GCGACATGAGCGTGAGCCTCCTGCCTTTGCCCACTTCTTTTTCCCGGGAGAGGGAGAGGG AGAGGGACACTCTTCTCTGCCCTCACTGCTTCAGCGACCTCTTGGAGCTCATGGATTCTG ATTCTCTTCAGCACGACTCCCTCATCCTCCAACCGCCACCACACCAGCCACATCCCCACA GCGATAACTACCTCCTCAACAGCCCATTCCTACATCGACTCATCCACCACCTCTCCACCC ACCCCATCAACCACGATGACCTCCTCCCTTCTGCCACCGCCTCTTCCTCCTCCGTTCCCC CTTCCTCCCTCCCTGCCTCCAAGGCCTCCGTCG…	Prunus avium E3 ubiquitin-protein ligase SIRP1-like	Cleavage
mdm-miR482b	MD03G1034300	1.5	CTCTCACTCTCTCTCCCTCTCACCTGTATCCTTACTCTCTACAAACCCTCATCTCCCTCA CCATCAAACCAGACAACAACAACAAAATACCATCACCCTTGTGTTCTAAAAATCGAAAGA AGAACACCCTAAACCCTTTTCTCTCTTTCGGTTGGTACTGTTCATCGTCTTCCCCGACGA GTTTCGTGATTTTCCAACTTTGAAAATAGCTCGGAGTAGCTTTTCCAAATTTTCAGGCCG AGCACCGCCCCTTTCGAAGCATTTTCCGGTCAAATCACGGCGAGTTAGCCGTCGTGCAAG CTTTGCTCCTGCGCTTCGCACGCCGACTTCTTCACGTCTGAAGTCTTGCCGTTTTGTGGA GATCGGGTTTTTTGAGTTTGTGACTTTTCTTTG…	Malus domestica topless-related protein 4-like	Cleavage
mes-miR482c	Manes.08G170100	1.5	ACTTTACTCATATTATTTCATTTTTAAAACTAATAAATTTCAATTTTAATGTATATTAAA TATGAATATTTGTGAAATTAACTTAAAAACCCAGATATAATTTGAGAAAGATAAAAAAAA TAACTTTTCGGGACGGTCAGATTATTATTTTTTTAGAGGTTTCAATTATTTTTTTTTACC AATGTTCCATGGATATCATTTAACAATGCCTATAACAAATCTATCATAGTATCCCATCTA CAAACCCTATTGAAAATCCATATATGGGAATGCCAAACAACTCAATCAAAGCAGAGGCAT CAAGGGCCTATGAAGGACAAACGCGTCGCGCCGCCTCCAATAAGGCAATAACGCGTTTGA AGTGCAAATCACTTCCCTACCCATCTGTCATCC…	Manihot esculenta receptor-like protein kinase FERONIA	Cleavage
	Manes.09G025302	1.5	ATGGCCGACTCTTTTCTCCTCAGCATTGCCGAAAGTGTTGTTGGGAAGTTGGGCTCTCTT GCTCTTGAAGAATTCTTCTTGGCATGGGGACTTGAAAGTGATCTTGAAAAGATCAAGGAG AACTTGAAGGTCATCAAAGCTGTGCTTTTGGATGCAGAGCAGCAGCTGTCACTGAATCCA CGGATAGAGATTTGGCTGGAGAAACTCAAACAAGTCCTATATGATGCAGAAGACGTGGTG GATGAGTTTGAGTGTGAAGCTTTGCGAAGGAAAGTGGTCAAGTCTGGGAACACCACTCGA AAGGTACGGCGATTCTTTTCTAGCTCTAATCCACTTGCGTTCCGATTTAGAATGGGACAT AAACTCAAGCAGATTAGAGAGAGGGTAGATGAA…	Manihot esculenta putative disease resistance protein RGA3	Cleavage
	Manes.09G025800	1.5	ATGGCCGACTCTTTTCTCCTCAGCATTGCAGAAAGTGTTCTTGGGAAGTTGGGCTCTCTT GCTCTGGAAGAATTCTTCTTGGCATGGGGACTTGAAAGTGATCTTGAAAAGATCAAGGAG AACTTGGAGGTCATCAAAGCCGTGCTTTTGGATGCAGAGCAGCAGCTGTCACTGAATCCA CGGATAGAGATTTGGCTGGAGAAACTCAAACAAGTCCTATATGATGCAGAAGATGTGGTG GATGAATTTGAGTGTGAAGCTTTGCGAAGGAAAGTGGTCAAGTCTGGGAACACCACTCGA AAGGTACGCCGATTCTTTTCTAGCTCTAATCCACTTGCGTTCCGATTTAGAATGGGACAT AAACTCAAGCAGATTAGAGAGAGGGTAGATGAA…		Cleavage
	Manes.09G025044	1.5	TAGAGATAACATTGTTGAAATGTTGCAACATGTTGATGGTGAAAATGTCTCCATTGTTCC AATTGTTGGAATTGGAGGTCTTGGGAAGACCACACTTGCTAAATTGGTGTATAATGATCA AAGGGTAGCTACTCTTTTTGAGTTGAAATTATGGGTCTGTGTTTCAGATGTCTTTGAATT AGATAAGGTGATTATTAAAATTCTTAAGTCTGCATCTCCTGATAAGCAATATTTGGATAT GGGTATAGACGAGCTGCAAAGATCCTTGCGAGAGGCTTTGAATGGAAGGAAATATTTACT CATCCTAGATGATGTGTGGAGTGAGGACCCTAGAAAATGGCTTGAACTGAAAACTTTGTT AATGGGAGGTGCTAATGGAAGTAAAATTGTAGT…		Cleavage
	Manes.09G026000	1.5	CTAATCCAAACGCCAAAAATCAATGGCCGACTCTTTTCTCCTCAGCATTGCAGAAAGTGT TATTGGGAAGTTGGGCTCTCTTGCTCTTGAAGAATTCTTCTTGGCGTGGGGACTTGAAAG TGATCTTGAAAAGATCAAGGAGAACTTGAAGGTCATCAAAGCCGTGCTTTTGGATGCAGA GCAGCAGCTGTCACTGAATCCACGGATAGAGATTTGGCTGGAGAAACTGAAACAAGTCCT ATATGATGCAGAAGATGTGGTGGATGAGTTTGAGTGTGAAGCTTTGCGAAGGAAAGTGGT CAAGTCTGGGAACACCACTCCAAAGGTACGCCGATTCTTTTCTAGCTCTAATCCACTTGC GTTCCGATTTAGAATGGGACATAAACTCAAGCA…	Manihot esculenta putative disease resistance protein RGA1	Cleavage
	Manes.09G025130	1.5	TTATCTTTTTCCTATCCAAACGCAACAGGTCAATGGCCGAATCTTTTCTCTTCAGCATTG CAGAAAGTGTTCTTGGGAAGTTGGGCTCTCTTGCTCTGGAAGAATTCTTCTTGGCATGGG GACTTGAAAGCGATCTTGAGAAGATTAAGGAGAACTTGAAGGTCATCAAAGCCGTGCTTT TGGATGCAGAGCAGCAGTCGTCGCAGAATCCACGGGTAGAGATTTGGCTGGAGAATCTCA AACAAGTCCTATATGATGCAGAAGATGTGGTGGATGAGTTTAAATGTGAAGATTTGGCTG GGAACACCACTCCAAAGGTATGCCGATTCTTTTCTAGCTCTAATCCACTTGCGTTCCGAT TTAGAATGGGACATAAACTCAAGCAGATTAGAG…		Cleavage
	Manes.09G025646	1.5	GAAAAAGAGTCTCAATGGCTCAATAATTTCTCCTTCCACAGTACTTGAACAAGTCCACTC ACATGGAGAATCTACCAATTTCTTAGCTTTGCTTTCTCATTGGACTAATCATTTCATCAT TTCTTCTCTTCCTAATCCAAACTACAAAAATCAATGGCGGACTCTTTTCTCCTCAGCATT GCAGAAAGTGTTCTTGGGAAGTTGGGCTCTCTTACTCTGGAAGAATTCTTCTTGGCATGG GGACTTGAAAGCGATCTTGAGAAGATTAAGGAGAACTTGAAGGTCATCAAAGCCGTGCTT TCGGATGCAGAGCAGCAGTTGTCGCAGAATCCACGGATAGAGATTTGGCTGGAGAATCTC AAACAAGTCCTATATGATGCAGAAGATGTGGTG…		Cleavage
	Manes.09G025861	1.5	TTTCATCATTTATCTTTTTCCTATCCAAACGCAACAGGTCAATGGCCGAATCTTTTCTCT TCAGCATTGCAGAAAGTGTTCTTGGGAAGTTGGGCTCTCTTGCTCTGGAAGAATTCTTCT TGGCATGGGGACTTGAAAGCGATCTTGAGAAGATTAAGGAGAGCTTGAAAGTCATCAAAG CTGTGCTTTTGGATGCAGAGCAGCAGTTGTCGCTGAATCCACGGATAGAGATTTGGCTGG AGAATCTCAAACAAGTCCTATATGATGCAGAAGATGTGGTGGATGAGTTTAAATGTGAAG CTTTGCGAAGGAAAGTGGTCAAGTCTGGGAACACCACTCGAAAGGTATGCCGATTCTTTT CTAGGTCTAATCCACTTGCGTTCCGATTTAGAA…		Cleavage
	Manes.09G025388	1.5	TGAAACAGAACTTGGAATTTTCTTTTTCCTAAAGTGAGGTTCTCACATAGATCTCTATTA AAAGAAGCCATTGGAAATGATCATTTCATCATTTCTTCTCTTCCTAATCCAAACGCGAAA AATCAATGGCCGACTCTTTTCTCCTCAGCATTGCAGAAAGTGTTCTTGGGAAATTGGGCT CTCTTGCTCTGGAAGAATTCTTCTTGGCATGGGGACTTGAAAGTGATCTTGAAAAGATCA AGGAGAACTTGAAGGTCATCAAAGCCGTGCTTTTGGATGCAGAGCAGCAGCTGTCACTGA ATTCACGGATAGAGATTTGGCTGGAGAATCTCAAACAAGTCCTATATGATGCAGAAGATG TGGTGGATGAGTTTGAGTGTGAAGCTTTGCGAA…		Cleavage
nta-miR482b-3p	Nitab4.5_0004290g0010	1	ATGGCTTATGCTTCTGTTGTTTCTCTTGCTCAAACTGTAGACCAACTCAGTTCCAGAATC TCAGGTTTGTTTTCTGACCCAACATTAGAATCTCTAGCTGGATCTCTTGAATATTTCAAA GGCTTTCTTGATGACAGTAGCAACAGAAGTTATCACCAAGAAAAAATCACAGTTTTGGTT GGAAAGTTTAGAGATGCACTAAATGAAGCTGAAGATATCATTGAACTTAAGATTTGTGAA ATTCATCAAAGGGAAAGTTTGAGTGGTATTGAAAACGCAAGTGAAGATTTACTAGCAAGT TTACTACCAGTAGTACAGAAGATTGAGATAACAAGGAAAGAGTTGGCGCTGAGTCTTGAG ACTTGCACTAGCTATGGCAATGACATTGAACCT…	Nicotiana tabacum putative late blight resistance protein homolog R1B-14	Cleavage
	Nitab4.5_0001244g0100	1.5	ATGGCTGTAGCAGAGGTGTTTCTTTCAGCATTCATCACTGTGTTGTTTGAGAAGTTAGCT TCTGGGGAGATTTTGAACTTTGCAAGAAAAGAAGGAATCCAGTTTCAGCTCAAGAAATGG AGCAGAACATTGTCCAAGATTCTGGCAGCGCTTGCTGATGCTGAAGAGAAGCAAATCACT GATAAAGCTGTGAAATTGTGGCTAGAAGATCTCAGGGACTTGGCTTATGACTTGGATGAT GTTCTTGATGAGGTTTCCACAGAGATTTTCCGGCGCAAAATGATGACAGAATTTAATTCC AAGAGAAGTAAGTTACAAAAACTGATCCCTACTTGCTGTACCAGTTTGACTCCTAGTACT TTGAAGTTTAACCATACTTTAGAGTCCAAGCTA…	Nicotiana tabacum putative disease resistance RPP13-like protein 1	Cleavage
nta-miR482d	Nitab4.5_0013183g0010	1.5	ATGGCGGAAGAAGAAGAAGAGACGTGGTCCTTGACCTCAGGGCATAGGTTCCATTGGGAC ATATTCCTCAGCTTCAGAGGAGAAGACACACGCCACGGATTTACCAACAAACTCTACAAT GAACTCGTACGGAATGGCGTACGGACATTCATCGACGACGAAGGTCTGGATCGCGGCGAG GAGATCGCTCCGAATCTCTCTGCCGCGATCGAAGACTCGGCGGCTTCGATCGCCGTGATT TCACAGAACTACGCCTCTTCGAAGTGGTGCCTCGAAGAACTGGTGAAGATCTCGGAATGC AAAAGACTATTGCTGCCTGTTTTCTACCGGGTTGACCCGTCGGACGTCCGAAGACAGACG GGTCCGTTTGAGGAGCATTTTAGGAAGCACGAA…	Nicotiana tabacum disease resistance protein TAO1-like	Cleavage
pab-miR482c	TC136684	0	TGCTCGCTCGCTGAAACATCGGAGTATTCATCCAGGATTGAGAATCATCCCGAGAGCAAA ATATCGATTAGCAGGTATTTTGCATCCCTCCTCGTCCTCAGTGTTAAGTGCTCGTATTTA TCCATTCAATTCAATGCATTTTCAGAATACTAGAGAAAAACAAATTTAAGTTCCAGTGTG TTGCATGTAAGACGATACTGGTGTCATTACTGCGTTTGGATGGACATTGCGAAGATTGGT TGCTGTTGTTGGAATGGGAGGGGTGGGAAAGAAAATTTTGATTGCTTGAGAGAATATGGA TGCCTGCTCCATCCTCTGAAGGACTTGAGTTACTAATGGAAGATCTTGAAATCTTTCGTT TACCTTACTAAGTACAAACTCCGAGTATAGGCT…	Pinus strobus clone PinN470 ribosomal protein S11 (rps11) gene	Cleavage
pab-miR482i	TC165218	1.5	CAGTCTTTTATGGTGTTAAGTTTTTTGAGCTCTGGCGTACATGATTGACGGACAGTATGC TCAAGCATTGCAACTTCATAAAAAGAAAAGGAGATACCCCATAACCTTGAAAATTGTAAA AGAGGCCTCTTTGACATCTCATCCGGCTTTCACCTCAAGGCGTGTAGTGGAGACGATGCG AAACTCATCGGCATGGTTATTCAATGCGTCATGAATAATGCTGAAAGATGACCCTTCAGT GTGGCTAAATATCCAACTGGTTTGGATGAAAAGGTAGAAGATTTTGAAAAAAACAACATT ATTCCAGCAGCAGTAAAGTATGAAAGCTGAGTTTGTGTGAATAGTGGGCTTGGGTGGAGT AGGAAAGACAACCATCATGAAAGAACTCGATCA…	Pinus monticola putative NBS-LRR protein G8029 (RGA) gene	Cleavage
ppe-miR482a-3p	Prupe.1G492000	1.5	CCTTGATGTTCATAATGCTCCAAATCCAAGTTCCTTCTCTGCCTCTCTTTACTTCTTTGG TCATCCTAGTTACCCTAATTATACGTTGGAAGAGATTTAAATCCCCTACAGTTAGAGCAC CAATTCTTAGGCTGCCTCCAGGGCCATGGAAGCTACCTCTGATTGGAAACTTGCACAATT TGACTGGCTCTTTACGTCACAGCCTAAGAGATTTGGCCAAGAAACATGGACCCATCATGC ACCTCAAGCTGGGGCAAGTATCAGCCATTGCCATTTCATCACCAGAATTAGCCAAACAAG TCTTGAAGACTCATGAGACTGCAGCTTTCTCACAAAGGCCTACTGTTCTTGCCGTTGAAG TTTTGTCCTATCATTTCTTAGGCATCATCACTA…	Prunus dulcis premnaspirodiene oxygenase-like	Cleavage
ppe-miR482d-3p	Prupe.3G106600	1	ATGGTTACCAATTTAGAACTGGAGAATCTGATCTTATATTTTACTGGGAGGAGGAAGAAG TGGAGAAAGAGGGGAAGGGAAAAACAAAAGGGGAGAGGTAAACTTGAGAGGCTGTTAAAT ATACTTAGATTAAGAAACTTATCTTATTGTAGAAATGCGTGGCATGGGAGAAATGGGAAT TTGAGAGATGCTCTGGTAAGACAAGGCACCTAAGAAGGCATTTCCATTGGAAAATCTAGC CGCCCTCTTTGAAGGGTTTTGCGGTGCAGTTTCTGCAGGCATCAAAGGTTTTGTGTTGGC CATTTTTGCAGAGGTGACCACAGGCTTGATGTCCCTACTACTTACATGGAATTTACACAA GTTCAGATCTTTGAGGAAGAATGGACGATACAA…	Prunus avium fasciclin-like arabinogalactan protein 10	Cleavage
ppe-miR482e	Prupe.2G059200	1	GGTGTTTGTCAACTTTTCAGTTCACACAACAGCTAAAAATAATTGAACAAATGCTAGTGT AATTGCCATTCTCAGATCCGTTGCTTGCACACATCTTTTTGGTAATCTCGCCATCAACCG ATCATCTTCCACTCCTTCAATGGCCGCCCTATTGGCCTCATATAGttcttcttcttcttc ttctCGGGACCCTAAATGGACATACGATGTCTTCCTCAATTTTAGAGGTCAGGACACTCG CAAGAATTTTGTAGACCATTTACATACTGCTTTGGATCAGAAAGGTCTATTCGCATTTAG GGATGTAGAATCTAACTGGGGACAAAGCATCCCGGTAAAAATCTTGGAAGCAATTGAAGA ATCAAGATGTGCAGTTGTCATTTTTTCAAGAAA…	Prunus dulcis disease resistance protein RUN1-like	Cleavage
	Prupe.3G093000	1.5	AGGACACATCATGCATGCACTGGCGTTGACAATTTAGTCTCACTATATAAACTAAGGTAG AGGAAAGGAAATAGCACAACAATTCTTCTTCAAAAAAATACCATTCTTGGATTTCCATCA CCAGCACCATATAGCAATGGCTGAAGCACTCATTTCCGTACTTCTAGATCGATTCACTTC GATTATCCATAAACGGATAGAACACGAGGTGAAAGTTGTGGTGGGTGTAGACAGACAAGT TGAAAATATCAGAAGCAATCTCAAAGCTATTCATGCTCTCCTGGAGGATGCAGAGAAGAG GCAAGTGAAGGAGGCCAGTGTCAGAGACTGGTTGGATAAGCTAAAAGATGTATCGTACAA GATGGACCACGTTCTGGATGAGTGGAACACTGG…	Prunus persica putative disease resistance protein RGA1	Cleavage
ppe-miR482f	Prupe.3G080600	1.5	AGAGCAAGCAAAGCAATGGGTAGTTGCTTGTCAATCTCCTTATCATGCGATGCCATTGTT TCACGCTGCTGGGATTCCGTTTTTGGAAGAGTACGGTATGTACGTAAGCTCCAAGAAAAC CTTCAAGCTCTCACAACTTCTTTACAAGAACTCAAGTCTTTAAAGGATGATGTGCAGAGA GAGGTTGAGCTTGCAGAGCGGCAGCCGCGATTAAAGCGGTTAGAGCAGGTAAATAACTGG ATTTTAAGCGTGGAGGCTCTTGAGACTGAAATGAACCAAGTTATTGTAAGCCATAGCACT CAAGAAATTGAGAAATTATGCTGCGGAGGTTACTGCTCCAAGAACTACAGATCCAGCTAC AAGTATGGAAAAAAAGTTGCTAGAAAGTTGGTG…	Prunus persica probable disease resistance protein At5g63020	Cleavage
ptc-miR482b-5p	TC174784	0	GCCACAAAATCTAGTTTTTATTTGCAGGAAAAGAACTACATCTCTAACTTGTTCTGGATT GTAAGACATGCTCAGACGACGTTCATTCTTGTCGCAAGGAAAACGTCAACCATAGAGGAA AAGGAAGCGACAAAACAAGAGAGGAGAGAACATGAAGAGCTGAAGGGGAAGCTGGATGAG AGAAGGGAAGGAGGACCCGCAAGTTCGAGTCCCGAATCACCTCGGATCAAGTCCCGAATC AATGGGTTACCGAATTGACCCGCCAGCTCGAGTCGGCTCTTATAACACTCCATGAAAAGC GAAGAGGTGGCATCTGATAACAAAGTGGAGAAAGAAGGGAAAGGGAGGAACTGCTGGAAA TCATTGGCATGAGAGGTATTGGTAAGAAATCAT…	Populus euphratica probable transaldolase	Cleavage
ptc-miR482d-3p	Potri.003G200800	1.5	TCAAGCAAAGTTAATCCTAATCTCTCTTGTTCATTTTCTCTATCACCATTTCTTGCTTTG ATTCTCACTGCACCCGTTTTGCAAACAGTACTGCGTGCAGATCAAACCATGGCTGCTGCT TTGGTAGGTGGAGCTTTTCTTTCGGCTTCCCTCCAGGTTTTGTTTGATAGAATGGCTTCT CGCCAGGTTGTTGACTTCTTTAAAAGCCAAAAACTAAATGATAGGCTGCTGAAGAAGTTG AAGATACTGATGATTACTGTTAATAAGgtgctcaatgatgctgaaaagaagcagatcagt gactcgtttgtaaaagagtggcttgacgagctcaaagatgctgtttatgaagcagaggac ttcttggatgaggttgcTTATGAAGGCTTGAGA…	Populus trichocarpa putative disease resistance RPP13-like protein 1	Cleavage
pvu-miR482-3p	Phvul.004G048000	0.5	GATATACTTTGAAAGAAGTGTTATTGGTGGGTGgaagaagaagaaaaagaagaagaagTT TTGGATTTGGTTGATTCTGACTGAAAAGCTTTTAATTAAGTGATTCAAATACATTCATCT GGGAAGCAAAAATGCAGTGTATTATTGCATTAGCAACAGGAACCATCACTTGGAGAGTCA TTAGTTTCACCAATTGCAAATCAATTTGGATATCTAGTTTACTATAAAAAAAATATAAAA GATCTTAAAAATGAACTCAAAACATTGGAAGGTAGGAAAGAAGGATTGCAAGGGGTGGTT GATGAAGATAAAAGGAATGGACGCCAAATTGTATCTATTGTACAAGATTGGCTCAACAAA GTGGAAAAAATCATAAATGAAGTAGAAAAATCC…	Phaseolus vulgaris hypothetical protein	Cleavage
sly-miR482a	Solyc11g008140	1	ATGTTTTCTCTTATATGCATTCTCTTGTTTTGTTTGTTAGTATCTTTTTTCCCACAAATT ATAGCTTCCTTTAATCTCACACTTCCTCATCAACATCCTTACCCTGAAGTTGTGGTTCAA GAAGTACAAAGGAAGGTGAATGAATCGATTTCGAGAAGGCAACTATGGAACACCACCATG AATGCCATAACTACTCAATGTGAAACCGGAAATCCAATCGACGATTGCTGGCGCTGCGAT CCAAATTGGTCGAAAAACCGGCAGCGTTTAGCCGATTGCGCTATAGGTTTCGGCCAGAAC GCAATCGGAGGTAAAAACGGCAAATACTACGTCGTTTCCGATTCCTCAGATCTCGACACC GTAAATCCAACTCAGGGAACACTCCGGCACGCT…	Solanum lycopersicum probable pectate lyase 13	Cleavage
sly-miR482b	Solyc04g009070	0	ATGGATATCTCTCGCAAACGAGAGACTTATCGTATTACAAATATCAATTCAGGAGATCAA GGGCCAAGTAATCAGGTTACAATATTGAGGAGAACTACCTCATATGTGGATGACCGCGGT TACATTTTTGTTGGATTTCAGGATGTTGTACAAACATTGCTAGTTGAAATTCTCAAACCA GAGCCTTGTCGAAGTGTCCTCTGCATTTATGGCATGGGCGGTGTAGGCAAGACCACTCTT GCGAGAAACCTCTACAGAAGTCCTAGTATATAG	Solanum lycopersicum disease resistance protein RPP13-like	Cleavage
	Solyc11g065780	1.5	ATGACTTTGCTTGGTCTTCAAACTGTGTTAAGTGATGCAGAGAGTAAGCAAGCATCAAAT CAATTTGTGAGCCAGTGGCTTAATGAGCTTCGAGATACTGTGGACTCTGCTGAAAATTTG ATGGAACAAGTCAATTATGAGGTTTTGAGACTTAAGGTGGAAGGTCAGCAGCAAGTAAGT GACCTCAACCTGTGCTTGAGTGATGATTTCTTTCTTAACATAAAGGAGAAGTTGGAACAC ACTATTGATAAATTGAAGGATTTGCAAGAGCAAATTGGTCTACTTGGCTTAAAGGAACAT TTTGGTTCGACTAAACGAGAAACTAGAACACCTTCAACTTCTTTGGTTGATGATTCTGCT ATCTTTGGTAGGCACAGAGAAACAGAGGTTTTG…	Solanum stenotomum putative disease resistance protein RGA4	Cleavage
sly-miR482c	Solyc11g006630	0.5	ATGGCTTATGCTGCTATCTCTTCACTTATGCATACATTGAACCAACTCTTGAAACCTGAT CAATCTTTGGTTTGTCGATGTTGTACACAACAACATCTCGAATCACTCTGTCAAAATCTT TCTGCTCTGCAAGATTTCCTTGACAATAATATGACAAAGGATATTGGAACTCTTAAGGTT ATAGAAAAGAGGATCAGAAATGTAGTTTACAAAGCAGAAGATGGAGTTGATTCAAGTCTA AGAAGCATCATTCTAGCTGATCGCGCAAAGAGGAGAGAAAAGGCTTGTAGATCCTTTTAT CAAGAATTGTTGAAAGTGGAAGAACAAGTTTATTTTCTCAACAAAGAGGTGATGTTGATC GAGTTTAACAACCATGAAAAAAGCAAATCTGCA…	Solanum lycopersicum putative late blight resistance protein homolog R1A-3	Cleavage
	Solyc07g049700	1	ATGGCTTATGCTGCTCTTTCTTCTCTTATGCATACACTGCAACAACTCCTTCAGTCTAAA TCACCTTTGATTTGCACTGGAAACACCTCTATACAACATGTTGAATCTCTTTATCAAGAT CTATGTGATCTTCAAGTTTTTCTTGAGAACACCACAATCGAAGTCAAAGATATTGAAGAT GTCAAGGCTTTAGAGGAGAAGATCAAAGATGTAGTCTACAAGGCAGAAGATAGAATTGAT TCAAGCTTGAGAAGCATCATTCTACTAGATAATGGAGACGATGATCGCGAAATGGCTTGT AATGTCTTCAATGAGGAATTGCAACAAGTGGAAAAAGAAGTTTGTTTTCTCAAGCAAGAG GTGATGGTGATCAAGTTTGACAAGCATATTGGA…	Solanum lycopersicum putative late blight resistance protein homolog R1B-16	Cleavage
	Solyc10g055170	1.5	ATGACAGCTTTGAAAAATGAAGGGGTCACTATGATTGGGATATGTGGTATGGGTGGTGTT GGTAAGACAACACTAGCTGACAAAATCAGACAGAAGGCGAAGCAGGAAAGGATGTTCAAT GATGTTGTTATGGCTCCTGATCTAAAGAGACTTGGAATTCCAAGTGGAAGAAACCACAAA CATCAATGCAAGGTGATATTCACAATCCTTTTCAAGCAGAAATTCGGTAATTTTATCGAC AATCCTTCTATACTTGACATTGCAAAAGAGGTTGACAAAGAATGCAAGGGGCTGCCACTA GCAATTATTACAGTTGCAGGAGCACTAAAAAATCTTAAAACCAAGCCTTCGTAG	Solanum lycopersicum probable disease resistance protein At4g27220	Cleavage
	Solyc10g054940	1.5	ATGGCAGCTTTGAAATATGAGGGGGTCACTATGATTACGATATGTGGTATGGGTGGTGTT GGTAAGACAACAGTGGCTAACAAAATCAGACAGAAGGCGAAGAAAGAAAGGATGTCCAAT AATGTTGTTATAGTAATTGTCAGTCAACAATCAGACCCTAAAAGAATTCACGGTGAGATC GCTAAAGGAGTCGGACTGACATTAGAAGGGGATGATATGTTGAGTCATGGAGACCGGCTG TGTACAAGGTTAGTGGATCAGAACAGTCACATTCTTATAATATATATGAGTGCCGTTATA TTGCTGGTACAAGCTTCTAACTTTAAACTCTCAAAAGTGTGGACCGTATCACCTAACAAA ACTACTTGTTAA		Cleavage
	Solyc12g016220	1.5	ATGGAGGTGGAGTTAGAGCCTTTAACTTTTGAAGTAAAGGGTATGTCTCAGAATCACCTT TACCGAAGGCTTTTCATGTACTTGACTCCGACCTCAGAAAGCACTGGTCCACTGGTACCA ATACAAAAGAGTCGATTTTACTCGACTTACATGTATgtaacagattgcttgatccagcca gttgcacgagggattgggtatttattttactacaagagcaacatcaaatctatggatgat gaatctcagaagctagaggatatcagaattggggtgcatcaaagagcggaggctGACCAG AGAAACTTACAAGTCATTTCACCCAATGTTGAGGCATGGTTTACAAGTGTTAATGCTACT ACTGCAGATGTGGCAGATGTAATGAGACGAGGT…		Cleavage
	Solyc10g054970	1.5	ATGGaattgttatctattgttatgaaaaaggtaacggacttcttgatgcatccaattgcg cgagggattgggtatttattttactacaagagcaacatcagatgtatgcataaagaatgt aagaagctgaagaatatcaaaagtaaggtccaggaaagagcggaagttgcccggATAAAC TTACAACGCATTTCACACAATGGCGAAACTTGGTTAACTAGTGTTGATACCACTATTGAA CATGTGGAAACTGTAAGGCAAGGTACAACTGAGGTTGAAAGGGGTTGCTTTTATGGTTGT TGTCCAAACTTGAAGTCATGTTACTCGCTAAGCAGGAGAGCTAAGAAAATTACACTGGAG TTGATTCAACTTCAAAGTGAAGTGACCAATCCA…		Cleavage
stu-miR482b-5p	PGSC0003DMT400051388	1	ATGGGAACAAGTGATCAACAAATTCATCCTGCAAACGAAGCTTCTCCAGAAGGACTTCCA TCACTTATCAGATTCATCAGTTATGAAATGGACCATGATTTTGATGCCATAGTGAATGAC CATATTAATAATCAGTCTGCGCTTGCACCAGATTCTAACTCTTCAAACTCATCAATTATG ATATCTGAAGCTGCTGCTGCTGCTGCTGAGCGAGAGAGCGAAAGAGTTCATGCAGTTTCC ATTAGCATGCCACCCACTCCGAAAAAAGTTGGTTTCGCTGAGAACCACAAGACTATAGAT GCTCCTGATTCTGCTGCTGCTACATCAAAAGATAGGAAAACAAAGTTTTATTCTCAGCCT ATGCCAAGAGCTAATACTACTACTGCATCTTCA…	Solanum tuberosum S-type anion channel SLAH2-like	Cleavage
stu-miR482b-3p	PGSC0003DMT400006234	0.5	ATGGCATCTTCTTCTTCTTCTTCTTTTGCGAGTGATTCACAATATTGTCCGCGATGGAAG TATGATGTCTTTTTAAGTTTTAGAGGTGTCGACAGTCGGAGAACATTTACAGGTCACTTG TACGAAGGTTTGAAAAACAGGGGAATATTCACCTTTCAAGACGATAAAAGGCTAGAGAAT GGCGATTCCATCCCAGAAGAACTCTTGAAAGCTATCGAAGAGTCTCAAGTTGCCCTTGTC ATTTTCTCAAAGAATTATGCTACATCGAGGTGGTGCTTGAATGAATTAGTGAAGATCATG GAATGCAAGGAAGAAAATGGACAAATAGTCATACCAGTCTTCTATGATGTGTATCCATCA GAAGTTCGGAAGCAAACAAAGAGCTTTGCAGAA…	Solanum tuberosum TMV resistance protein N-like	Cleavage
	PGSC0003DMT400035245	0.5	ATGGCATCAACTTCTTCTTCTTGTTCTGGGTGCTGTCCTCGATGGAAGTACAATGTGTTC TTAAGTTTTAGAGGTGAAGATACTCGTAAAACAATTATAGGTTACTTGTATGAACGTTTG ACAAGGAAGGGAATAATTGCCTTTCAAGATGATAAAAGGCTAGAGCGTGGCGATTCAATC CCAGAAGAACTCTTGAAAGCTATCCAAGACTCTCAAGTTGCCCTCATCATTTTCTCAGGG AATTATGCTACATCGAGGTGGTGCTTGGATGAACTAGTGAAGATCATGGAATGCACCAAG GATGAAAATGAAAAAATAGTCATGCCGGTATTCTATGGTGTGGAACCATCACATGTTCGA AACCAAAGTGACAGCTTTGCTGAAGCATTTGCC…		Cleavage
	PGSC0003DMT400035244	0.5	ATGGCATCAACTTCTTCTTCTTGTTCTGGGTGCTGTCCTCGATGGAAGTACAATGTGTTC TTAAGTTTTAGAGGTGAAGATACTCGTAAAACAATTATAGGTTACTTGTATGAACGTTTG ACAAGGAAGGGAATAATTGCCTTTCAAGATGATAAAAGGCTAGAGCGTGGCGATTCAATC CCAGAAGAACTCTTGAAAGCTATCCAAGACTCTCAAGTTGCCCTCATCATTTTCTCAGGG AATTATGCTACATCGAGGTGGTGCTTGGATGAACTAGTGAAGATCATGGAATGCACCAAG GATGAAAATGAAAAAATAGTCATGCCGGTATTCTATGGTGTGGAACCATCACATGTTCGA AACCAAAGTGACAGCTTTGCTGAAGCATTTGCC…		Cleavage
	PGSC0003DMT400035243	0.5	ATGGCATCAACTTCTTCTTCTTGTTCTGGGTGCTGTCCTCGATGGAAGTACAATGTGTTC TTAAGTTTTAGAGGTGAAGATACTCGTAAAACAATTATAGGTTACTTGTATGAACGTTTG ACAAGGAAGGGAATAATTGCCTTTCAAGATGATAAAAGGCTAGAGCGTGGCGATTCAATC CCAGAAGAACTCTTGAAAGCTATCCAAGACTCTCAAGTTGCCCTCATCATTTTCTCAGGG AATTATGCTACATCGAGGTGGTGCTTGGATGAACTAGTGAAGATCATGGAATGCACCAAG GATGAAAATGAAAAAATAGTCATGCCGGTATTCTATGGTGTGGAACCATCACATGTTCGA AACCAAAGTGACAGCTTTGCTGAAGCATTTGCC…		Cleavage
	PGSC0003DMT400040590	0.5	ATGGCATCTTCTTCTTCTTCTTCTTCTTATGCGAGTGATTCGCAATACCGTCCGCTATGG AAGTATGATGTCTTTTTAAGTTTTAGAGGTGTCGACACTCGGAGAACATTTACGGGTCAC TTGTACGAAGGTTTGGAAAACAGTGCAATATGCACCTTTCAAGATGATAAAAGGCTAGAG ATTGGCGATTCCATCCCAGAAGAACTCTTGAAAGCTATCGAAGAGTCTCAAGTTGCTCTT GTCATTTTCTCAAAGAAGTATGCTACATCTAGGTGGTGCTTGAACGAACTAGTAAAGATC ATGGAATGCAAGGAAGAAAAAGGACTAATAGTCATACCGGTCTTCTATGATGTATATCCA TCAGTGGTTCGGAAGCAAAAAAAGAGCTTTAAA…		Cleavage
	PGSC0003DMT400040557	1	ATGGCATCTTCTTCATCTTCTTCTGCTGCTGCTAGATCGTCGCAGTTGACTCCATGGAAG TACGATGTCTTTGTAAGTTTTAGAGGTGCCGACACTCGGAGAACATTTACATGTCACTTG TATGAAGATTTGAAAAACAGGGGAATATTCACCTTTCAAGATGATAAAAGGCTAGAGAAT GGCGATTCCATCCCAGAAGAACTCTTGAAAGCTATCGAAGAGTCTCAAGTTGCTCTTGTC ATTTTCTCAAAGAATTATGCTACATCTAGGTGGTGCTTGAACGAACTAGTAAAGATCATG GAATGCAAGGAAGAAAAAGGACTAATAGTCATACCGGTCTTCTATGATGTATATCCATCA GAGGTTCGGAAGCAAACGAACAGCTTTGCAGAT…		Cleavage
	PGSC0003DMT400040529	1	ATGGCATCTTCTTCATCTTCTTCTGCTGCTGCTAGATCGTCGCAGTTGACTCCATGGAAG TACGATGTCTTTGTAAGTTTTAGAGGTGCCGACACTCGGAGAACATTTACATGTCACTTG TATGAAGATTTGAAAAACAGGGGAATATTCACCTTTCAAGATGATAAAAGGCTAGAGAAT GGCGATTCCATCCCAGAAGAACTCTTGAAAGCTATCGAAGAGTCTCAAGTTGCTCTTGTC ATTTTCTCAAAGAATTATGCTACATCTAGGTGGTGCTTGAACGAACTAGTAAAGATCATG GAATGCAAGGAAGAAAAAGGACTAATAGTCATACCGGTCTTCTATGATGTATATCCATCA GAGGTTCGGAAGCAAACGAACAGCTTTGCAGAT…		v
stu-miR482c	PGSC0003DMT400022440	1	ATGGTCTTTTTCAAGTTAAAATTGTTGAATCCAAACACAAGTTATAGCAGATCGATTTGC TTATATTCTAGGAAGTTCATCTTTCTTAACTACTGTGAAAGCAAATTGGGTCTTTCTTTT GGTGAAGCTTTAACTATACACAAGGAACCATTATTTGGGGCTCACAAGTGTACAACTCCA AATTTATCTCCAAATGTTGAAGCTGATGGGCATGAATTTAAATTTGTTGAGAATATTATA AAACAAGTCCTACAAGAGGTCAACCAGACACCTCTAGATGTTGGAGATACTCGCGTCGAA GATATAAAGTTGTTATTGCGAGATGATATTGATCAACTTCACATGGTTGGCATTGGTGGA ATAGGAAAAACAAATTTGGCATAA	Lycium ferocissimum disease resistance protein Roq1-like	Cleavage
	PGSC0003DMT400067963	1.5	ATGCAAAGCCTAAGATATCTTAATGCACGTGAAACAGGTATAAAACAATTGCCTGGATCT GTTGAAATGCTACGAAATCTTGTAGAATTGGAAATGGGAGGCCAATACTTAAAGGCCAAA AGGAGTTTTTCTCAAAGAAGAGTACGCCCCATAGTGTCCTTGTCAAAATTTATTTTGAAT CTACGCCTTTCATATTGTGGTTTCTCGGAGGCTGATGTTCCTAGGGATATTGGGAGTTTA TCCAACTTATATTTTTTAGATTTGAGCGGCAACAGTTTCCTCTATCTACCCTTTGATTTT TCCAAGTTACCATTGTTGACGTCCTTATATTTGAATGATTGTGAGAACCTTCAAACACTC CCGTCAATATCAAATTTAGAGCACCTTGCAATT…	Solanum stenotomum disease resistance protein RUN1-like	Cleavage
	PGSC0003DMT400057543	1.5	ATGGCAATTCTTGCGTATAATGAGGCAAAAGTTGATACAAGAAAGCGCAACTTAGCTGGA TATATTCTTTTTACCTTAAGTACAGTCGCACTTATAGTGTTGGATTTGGCAACGTCCGGT ACGGGTGGAATAGGAAATTACATTGGTATATGTTTCATAGTAGGATGTTTTGGAGTTGCA GATGCTCATGTTCAAGGTGGAATGGTTGGAGATTTAGCTTTCATGTGCCCTGAGTTTATG CAATCGTTTTTTGGTGGTCTTGCTGCATCTGGTGCACTTACCTCTGGTTTAAGGCTAATA ACCAAGGCAGCTTTTGGAAACAGTAACCATGGCTTTCGCAAAGGAGTTATGTTATTTCTT GCCATCTCCGCATTCTTTGAATTCCTATGCATC…	Solanum tuberosum equilibrative nucleotide transporter 3-like	Cleavage
stu-miR482d-3p	PGSC0003DMT400055333	1	ATGCAGCCACTTGCAAAACGGATTGGGTATTTCTTTTACTACAATAGCAACATAACATCT TTGGATAATGAATCTCACAAGCTGGACAATATTACAAGTGGGTTGCAGCAAAGAGCGGAG GCTGCACGGAGAAACTTGCAAGTCATTTCACAAGACGTTGAAGCTTGGTTAAATAGTGTT ACTAAGATTAATTCATATGTGGAAGGTGTAATGCGTGGTAGAGTTGAGGTTGAAAGAGGT TGTTTCTATGGTTTGTGTCCAAATTTGAAGTCACGTTACTCCTTGAGCAAGAGAGCTAAG AGAATTACACTAGAGGTGATTGAACTTCGAAATGGTGGAAAAGATTATGTTGATTTCTCC TATCCTGCATCACCTGCAGTTGAAATTGAAGGT…	Solanum pennellii probable disease resistance protein At4g27220	Cleavage
	PGSC0003DMT400055336	1	ATGGAATTCTTATCTCTGTGTGTGGGAAAAGTTACAGATTGCTTGATGCAGCCACTTGCA AAACGGATTGGGTATTTCTTTTACTACAATAGCAACATAACATCTTTGGATAATGAATCT CACAAGCTGGACAATATTACAAGTGGGTTGCAGCAAAGAGCGGAGGCTGCACGGAGAAAC TTGCAAGTCATTTCACAAGACGTTGAAGCTTGGTTAAATAGTGTTACTAAGATTAATTCA TATGTGGAAGGTGTAATGCGTGGTAGAGTTGAGGTTGAAAGAGGTTGTTTCTATGGTTTG TGTCCAAATTTGAAGTCACGTTACTCCTTGAGCAAGAGAGCTAAGAGAATTACACTAGAG GTGATTGAACTTCGAAATGGTGGAAAAGATTAT…		Cleavage
	PGSC0003DMT400055334	1	ATGGAATTCTTATCTCTGTGTGTGGGAAAAGTTACAGATTGCTTGATGCAGCCACTTGCA AAACGGATTGGGTATTTCTTTTACTACAATAGCAACATAACATCTTTGGATAATGAATCT CACAAGCTGGACAATATTACAAGTGGGTTGCAGCAAAGAGCGGAGGCTGCACGGAGAAAC TTGCAAGTCATTTCACAAGACGTTGAAGCTTGGTTAAATAGTGTTACTAAGATTAATTCA TATGTGGAAGGTGTAATGCGTGGTAGAGTTGAGGTTGAAAGAGGTTGTTTCTATGGTTTG TGTCCAAATTTGAAGTCACGTTACTCCTTGAGCAAGAGAGCTAAGAGAATTACACTAGAG GTGATTGAACTTCGAAATGGTGGAAAAGATTAT…		Cleavage
	PGSC0003DMT400024448	1	ATGGAGGTGGGCTTAGCAGTTGGTGGTGCATTTATCTCTTCAGCTTTGAATGTTCTAGAG ATGTTTCAGAAGCATACAAATGATGTTCGTCTCTTGAAGAAGCTGAGAACGACTTTGCTT TGTTTTCAAGCTGTGCTAAGTGATGCAGAGAATACGCAGGCATCAGATCAATTTGTGAGC CAGTGGTTTAATGAGCTTCTAGATGCTGTGGACACTGCTGAAAACTTAATGGAACAAGTC AATTATGAAGCTTTGAGGCTTAAGGTGGAAGGCCAGCATCAAAATCTTGCAGAAACTAGC AACCATCGAGTAAGTGATGCTTTCTTTCTTGACATAAAGGACAAGTTGGAAGACACTATT GAAATATTGGAGGATTTGCAAAAGAAAATTGGT…	Solanum tuberosum putative disease resistance protein At3g14460	Cleavage
	PGSC0003DMT400007707	1	ATGGAGGTAGTTGGTGGGGCATTTCTCTCTTCAGCTTTGAATGTTCTCTTTGATAGGCTT GTCTCTCATGGTGATCTGCTCAACATGTTTCGGAAGCATAAGGATCATGTTCAGCTCTTA CACAAGCTGCAGGACAATTTGCTTGGTCTTCAGATTGTGCTAAGTGATGCAGAGAAAAAG CAAGCATCAAATCGACATGTGAGCCAATGGTTTAATAAGCTTCAGAGTGCTGTGGACGGT GCTGAAAACTTGATAGAACATGTCAACTATGAAGCTTTGAGGCTTAAGGTAGAAGGCCAG GATCAAAATCTTGCAGAAACAAGCAACAAACAAGTAAGTGATCTCAACCTGTGCTTGAGT GATGATTTTTTTCTTAACATAAAGGAGAAGTTG…	Solanum stenotomum putative disease resistance RPP13-like protein 1	Cleavage
	PGSC0003DMT400062766	1.5	ATGGCTTATGCTGCACTTTCTTCACTTATCTATACATTGAAGCAACTCTTGAAACCTAAT CAACCTTTCGTTTGTCTAAGTTCTACACAACATCATGTTCGATCTCTCTATCAAAATCTT TCTGTTCTGCAAGTTTTCCTTGACGACACAACAAAGGAAACCAAAGATATTGAAACTCTT AAGTTTATAGAAAAGAGGATCAGAGATGTGATATACAAAGCAGAAGATAAAGTTGATTCA AGTCTAAGAAACATCATTCTAGCAGATTGCGGAGAGAAGAGAGAAGGGGCTGCGAAATTC TTCGAGGAAGAGTTACTAAAAGTGGTAAAAGATGTTGATTCTCCCAGGAAAGAGGTGATG GCAGTTGAGTGTAACAAGCATGGAAGCAAATCT…	Solanum stenotomum putative late blight resistance protein homolog R1A-10	Translation
	PGSC0003DMT400030027	1.5	ATGGCCGATGCCTTTCTGTCATATGCAGTTCAAAAATTGGGTGATTTCCTAATACAGAAA GTTTCCCTGCTTACAACTCTCATAGATGAAGTTAGATTGCTGAGAAATGAGCTACTCTTC ATACAGTCTTTCCTCAAAGATGCAGAACTAAAGCAATGTGGAGATCAAAGAATTCAACAA TGGGTGTTTGAGATCAACTCTATTGCTAATGACGCTGTTGCTATACTCGAGACTTATAGC TTCGAGGTTGCTAACGGTAATGATGATGGATTTTCTAGTCGTCTCAAGGCTTGCGCTTGC ATCTGTAGGAAGGAGACCAAACTCTACAAAGTTGCCAAGGAGATTGAATCACTCAAGCAA CGAATCATGGATATCTCTCGCAAACGAGATACT…	Solanum tuberosum disease resistance protein RPH8A-like	Translation
	PGSC0003DMT400030029	1.5	ATGGCCGATGCCTTTCTGTCATATGCAGTTCAAAAATTGGGTGATTTCCTAATACAGAAA GTTTCCCTGCTTACAACTCTCATAGATGAAGTTAGATTGCTGAGAAATGAGCTACTCTTC ATACAGTCTTTCCTCAAAGATGCAGAACTAAAGCAATGTGGAGATCAAAGAATTCAACAA TGGGTGTTTGAGATCAACTCTATTGCTAATGACGCTGTTGCTATACTCGAGACTTATAGC TTCGAGGTTGCTAACGGTAATGATGATGGATTTTCTAGTCGTCTCAAGGCTTGCGCTTGC ATCTGTAGGAAGGAGACCAAACTCTACAAAGTTGCCAAGGAGATTGAATCACTCAAGCAA CGAATCATGGATATCTCTCGCAAACGAGATACT…		Translation
	PGSC0003DMT400030042	1.5	ATGGCTGATGCCTTTGTGTCATTTGCAGTTCAAAAATTGGGTGATTTCCTCATTCAGGAA ATTAACCTACGTTTAAGCCTAAGAGAGGATATGCAGTGGCTCCGAAACGAGCTTCTCTTC ATGCAGTCTTTCCTCAAAGATGCAGAACTAAAACAATGTGGAGATCATAGAGTTCAACAA TGGGTGTTTGAAATCAATTCTGTTGCGAATGATGCTGTCGCTATACTCGAGACTTACAGC TTTGAGACTAGTAAACGTGCTAGTCGTCTCAAGGCTTGCGCTTGCATATGTAGGAAACAG AAGAAATTCCACAATGTCGCTGAGGAGATTCAATCACTCAAGCAACGAGTCATGGATATC TCTCGTAAACGAGATACTTATGGTATTACAAAT…	Solanum tuberosum disease resistance protein RPP13-like	Translation
	PGSC0003DMT400016707	1.5	ATGGCTGAGGCCTTTGTATCATTTGCAGTTCAAAAATTGGGTGATCTACTCATACAACAA GTTTCCCTGCGTAAAAATCTAAGAGAAGAAGTTACATGGCTGCGAAACGAGCTTCTCTTA ATGCAGTCTTTCCTCAAAGATGCAGAACAAAAGCGAAGTGGAGATGAAAGAGTTGAACAA TGGGTGCTTGAGATCAACTCTATTGCTTATGACGTTGTTGCTATACTCAAGACTTATAGC ATCGAGGATGGTAAATGTGCTAGTTGTCTCAAGGTTTGCGCTTGCATCTGTAGGAAGAAA TCCTACAATGTCGCCAAAGAGATCCAATCACTCAAGCAACGAGTCATGGATATCTCTGTC AAGCGAGAGACTTATGATATTACAAATACTATC…		Translation
stu-miR482e-3p	PGSC0003DMT400025438	0.5	ATGGCGGCGTATGCTGCTGTGACTTCACTTTTGCATACCCTGGACAGTCTATCTCAAACT GATATTCTTTACAAAAAAAAGCAAACTGAAGTCCTCAGTGACAAGTACACCTTCCTTAAA ACCTTTCTTGAGGATTTTACTAATATTTTCCATGAAGATGTAAAGATGAAGCATCTCGAA AGGATAATCCAAGAAGCTGCTAATGGAGTGGAAGATACTATTGACTCACATGTATATGAT AGACATGTTTTAGTACAAAGCAAGCAAGTACGAAGTAAGGCTGATGCAATTTTCCATCAA AACTTGGAATATGCAATTGAGGAAATTGGTTTGATACAAAAAGAGGTTATGAAAAAGATA AAGGTCAACAAGTTCAACAGCAAAATCTCTCAT…	Solanum tuberosum putative disease resistance RPP13-like protein 3	Cleavage
	PGSC0003DMT400025436	0.5	ATGGCGGCGTATGCTGCTGTGACTTCACTTTTGCATACCCTGGACAGTCTATCTCAAACT GATATTCTTTACAAAAAAAAGCAAACTGAAGTCCTCAGTGACAAGTACACCTTCCTTAAA ACCTTTCTTGAGGATTTTACTAATATTTTCCATGAAGATGTAAAGATGAAGCATCTCGAA AGGATAATCCAAGAAGCTGCTAATGGAGTGGAAGATACTATTGACTCACATGTATATGAT AGACATGTTTTAGTACAAAGCAAGCAAGTACGAAGTAAGGCTGATGCAATTTTCCATCAA AACTTGGAATATGCAATTGAGGAAATTGGTTTGATACAAAAAGAGGTTATGAAAAAGATA AAGGTCAACAAGTTCAACAGCAAAATCTCTCAT…		Cleavage
	PGSC0003DMT400025437	0.5	ATGGCGGCGTATGCTGCTGTGACTTCACTTTTGCATACCCTGGACAGTCTATCTCAAACT GATATTCTTTACAAAAAAAAGCAAACTGAAGTCCTCAGTGACAAGTACACCTTCCTTAAA ACCTTTCTTGAGGATTTTACTAATATTTTCCATGAAGATGTAAAGATGAAGCATCTCGAA AGGATAATCCAAGAAGCTGCTAATGGAGTGGAAGATACTATTGACTCACATGTATATGAT AGACATGTTTTAGTACAAAGCAAGCAAGTACGAAGTAAGGCTGATGCAATTTTCCATCAA AACTTGGAATATGCAATTGAGGAAATTGGTTTGATACAAAAAGAGGTTATGAAAAAGATA AAGGTCAACAAGTTCAACAGCAAAATCTCTCAT…		Cleavage
	PGSC0003DMT400025439	0.5	ATGGCGGCGTATGCTGCTGTGACTTCACTTTTGCATACCCTGGACAGTCTATCTCAAACT GATATTCTTTACAAAAAAAAGCAAACTGAAGTCCTCAGTGACAAGTACACCTTCCTTAAA ACCTTTCTTGAGGATTTTACTAATATTTTCCATGAAGATGTAAAGATGAAGCATCTCGAA AGGATAATCCAAGAAGCTGCTAATGGAGTGGAAGATACTATTGACTCACATGTATATGAT AGACATGTTTTAGTACAAAGCAAGCAAGTACGAAGTAAGGCTGATGCAATTTTCCATCAA AACTTGGAATATGCAATTGAGGAAATTGGTTTGATACAAAAAGAGGTTATGAAAAAGATA AAGGTCAACAAGTTCAACAGCAAAATCTCTCAT…		Cleavage
	PGSC0003DMT400025440	0.5	ATGGGTGGTATTGGCAAGACCACACTTGCTAGAAGAGTTTATGATGATTCCTTGATTGCA TACCATTTTTATGTTCGAGCATGGACAAATGTATCTCAAGAATTTGACACTAGAGAAATT TTTCTTGGTATTCTTCGCTCCATTGGCGTGGTCAACGATGAAGTAGAAAGAAGCAGTACT ACTGAGCAATTGGCTGAAAGAGTTTATCGAAGTTTAAAAGGGAGGAAGTATCTTATTGTC CTAGATGATATGTGGTCTATCGAGGCTTGGCAGCATGTGAGGAGATCATTTCCAGATGAT CATAATGGAAGTCGAATCGTGTTGACCACAAGGCTTGTAGATGTTGCCTCTTGTGCTTGC TCTGGCAATTCCCTTCACCAGATGCGTTTTCTG…		Cleavage
	PGSC0003DMT400058647	0.5	ATGGCGGCGTATGCTGCTGTGAATTCACTTTTGCATACGCTGGATAATCTATCTCAAACT CATACATCACATTCTCTTCTTTACAAAAAAAAGCAAACTGAAGTCCTCAGTGACAAGTAC ACCTTCCTTAAAACCTTTCTTGAGGATTTTACTAATATTTTCCATGAAGATGTAAAGATG AAGCATCTCGAAAGGATAATCCAAGAAGCTGCTAATGGAGTGGAAGATACTATTGACTCA CATGTATATGATAGCTCTGCCTTAGTACAAAGCAAGCGAGTACGAAGAAAGGCTTATACG ATCTTTCATCAAAACTTGGAATATGCAATTGAGGAAATTGGTTTGATACAAAAAGAGGTT ATGAAAAAGATAAAGGTCAACAAGTTCAACAGC…	Solanum stenotomum putative disease resistance RPP13-like protein 3	Cleavage
	PGSC0003DMT400002788	1	ATGCATACACTGCAACAACTCCTTCAGTCTAAATCACCTTTGATTTGTACTGGAGACACC TCTATACAACAACATGTTGAATCTCTTTATCAAGATCTATGTGATCTTCAAGTTTTTCTT GAGAACACCACAATGGAAGTCAAAGATATTGAAGATGTCAAGGTCTTAGAAAAGAGGATC AAAGATGTAGTCTACAAAGCAGAAGATAGAATTGATTCAAGCTTGGGAAGCATCATTCTA CTAGATAATGGAGACGACGATCGCGTAAGGGCTTGTAAAGCCTTCAATGAAGAATTGCAA CAAGTGGAAAAAGAAGTTTGTTTTCTCAAGAAAGAGGTGATGGTGATCAAGTTTAACAAG CATATTGGATTTAGCAAATTACCAGAATCAGCA…	Solanum tuberosum putative late blight resistance protein homolog R1B-16	Cleavage
	PGSC0003DMT400034059	1	ATGTCTCATCAGTTCGTTCATCATGTATTTTTAAGTTTCAGAAGCAAGACCTTTGGAGAT CATCTTCATACAGCTTTGTTAAATGCTGGTATCCCTTCATTCAGACCTGATGATAAAGAG CTTGATAAAAAGCTGCAGAATTCAATTCAAGAATCAAGAATTCTAATAGCTATCATTTCA AAAGACTATGCTTCTTCATACAGATGCCTTGATGAACTCACTCATATGATTCAAACCAAG AAAGCTTTTGGAAATTTTCTTCTCCCTGTATTTTATGATGTAGATCCATCAGATGTGAGG AAGCAGAAAGGGAGCTTTGAAGAACCTTTCTTTAACTTTAAAAAGAGATATAAAACAGAG AAGGTGGATCAATGGAGAGCTGCTTTAAGACAA…	Solanum tuberosum TMV resistance protein N-like	Cleavage
	PGSC0003DMT400070503	1.5	ATGGATATTGGCTTAGCTGTTGGTGGTGCATTTCTCTCTTCAGCTTTGAATGTTCTCTTT GATAGGCTTGCTCCTAACGGTGAGCTGATGAAGATGTTTCAGAGGGACAAGCATGATGTT CGGCTTTTAAAGAAGCTGAGGATGACTTTGCTTGCTCTTCAGGCTGTGCTAAGTGATGCA GAGAACAAGCAGACATCAAATCCATATGTGAGTCAGTGGCTTAGTGAGCTTCGAGATGCT GTGGATGGTGCTGAAAACATAATAGAAGAAGTCAACTATGAAGCTCTGAGACTTAAGGTG GAAGGTCAGCATCAAAATCTCGCAGAAACAATCAACAAGCAAGTAATTAGCATAAAGGAG AAGTTGGAAGACACCATTGAAACATTGGAGGAG…	Solanum verrucosum putative disease resistance RPP13-like protein 1	Cleavage
	PGSC0003DMT400043329	1.5	ATGGATTTCTTATGTAAAGTTGTGGACAAAGTCGGAGATTGGTTGATCGATTCAGTTGTT GGAGAGATTAAATATTTCTTTACCTATGAGAGCAACATCACATCTTTGAATAATGAATTT GAGACGCTGGAGGATATCAGAAGTGGAGTGCAGCTAGGAGCAGAAGCTGCTCGGAGAAAC TCACGTGAGGTTGCACCAACGATCCAGCATTGGTCAGCGCGTGTTGATACCACTACTAGT GATGTAGCTACTATATTGCAACGTAGAGCTGAAGTTGAAAGAGGTTGTTGCTATGGCCGG TGTCCAAACTTGAAGTCGCGTTACTTGCTGAGCAAGAAATCTAAGGAAATTGTACTGAAT GTGATTGGTCTTCAAACTGAAGGCAGAAATTAT…	Solanum tuberosum probable disease resistance protein At4g27220	Cleavage
	PGSC0003DMT400043328	1.5	ATGGATTTCTTATGTAAAGTTGTGGACAAAGTCGGAGATTGGTTGATCGATTCAGTTGTT GGAGAGATTAAATATTTCTTTACCTATGAGAGCAACATCACATCTTTGAATAATGAATTT GAGACGCTGGAGGATATCAGAAGTGGAGTGCAGCTAGGAGCAGAAGCTGCTCGGAGAAAC TCACGTGAGGTTGCACCAACGATCCAGCATTGGTCAGCGCGTGTTGATACCACTACTAGT GATGTAGCTACTATATTGCAACGTAGAGCTGAAGTTGAAAGAGGTTGTTGCTATGGCCGG TGTCCAAACTTGAAGTCGCGTTACTTGCTGAGCAAGAAATCTAAGGAAATTGTACTGAAT GTGATTGGTCTTCAAACTGAAGGCAGAAATTAT…		Cleavage
	PGSC0003DMT400007829	1.5	ATGGAATTCTTATCTATTTTGATGGGGAAAGTCACAACTTGCCTGATCCAGCCAGTTGCG GGAGGGATTGGGTATTTCTACTACTACGAGAGAAACATCACATCTATGCAAAATGAATCT GAGAAGCTGAAGAATATCAGAAGTGAGGTGCAGCGAAGATCGGAAGATGCCCGGAGAAAC TTACAAGATATTTCACCCAATGGCAAGGCTTGGTTAACATGTGTTGATACCACTACTGCA GATGTGGAACGTGTAATGGGAGGTAGAGCTGAGGTTGAAAGGGGTTGCTTCTTTGGTTGG TGTCCGAACATGAAGTCATGTTACTCGATGAGCAGGAGAGCTAAGAACATTACACTGAAG GTTATTGAACTTCAAAATGAAGGCAACAAGCCT…		Cleavage
	PGSC0003DMT400007823	1.5	ATGGAATTCTTATCTATTTTGATGGGGAAAGTCACAACTTGCCTGATCCAGCCAGTTGCG GGAGGGATTGGGTATTTCTACTACTACGAGAGAAACATCACATCTATGCAAAATGAATCT GAGAAGCTGAAGAATATCAGAAGTGAGGTGCAGCGAAGATCGGAAGATGCCCGGAGAAAC TTACAAGATATTTCACCCAATGGCAAGGCTTGGTTAACATGTGTTGATACCACTACTGCA GATGTGGAACGTGTAATGGGAGGTAGAGCTGAGGTTGAAAGGGGTTGCTTCTTTGGTTGG TGTCCGAACATGAAGTCATGTTACTCGATGAGCAGGAGAGCTAAGAACATTACACTGAAG GTTATTGAACTTCAAAATGAAGGCAACAAGCCT…		Cleavage
	PGSC0003DMT400048663	1.5	ATGGAATTCTTATCTATCTTTGTGGACAGGGTAACAGATTGCTTGATCCAGCCAGTTGAG CGAGGGATTGGGTATTTATTTTACTACAAGAGCAACATCAAATCTATGGAAGATGAATCT AAGAAGCTGGAGGATATCAGAATTGGGGTGCATCAAAGAGCGGAAGCTGACCGGAGAAAC TTACAAGTCATTTCACCCAATGTTGAGGCTTGGTTTACTAGTGTTGATACTACTACTTCA GATGTGGCAGCTGTAATGCAACGAGGTAGAATTGAGGTTGAAAGATATGGTTGGTGTCCA AACGTGAAGTCACGTTACTCGCTGAGCAGGAGAGCTAAGAAAATTGAACTGGAGTTGATT AAACTTCGAAATGAAGGCAATGCTTATGCTGTT…		Cleavage
	PGSC0003DMT400048664	1.5	ATGGAATTCTTATCTATCTTTGTGGACAGGGTAACAGATTGCTTGATCCAGCCAGTTGAG CGAGGGATTGGGTATTTATTTTACTACAAGAGCAACATCAAATCTATGGAAGATGAATCT AAGAAGCTGGAGGATATCAGAATTGGGGTGCATCAAAGAGCGGAAGCTGACCGGAGAAAC TTACAAGTCATTTCACCCAATGTTGAGGCTTGGTTTACTAGTGTTGATACTACTACTTCA GATGTGGCAGCTGTAATGCAACGAGGTAGAATTGAGGTTGAAAGATATGGTTGGTGTCCA AACGTGAAGTCACGTTACTCGCTGAGCAGGAGAGCTAAGAAAATTGAACTGGAGTTGATT AAACTTCGAAATGAAGGCAATGCTTATGCTGTT…		Cleavage
	PGSC0003DMT400062766	1.5	ATGGCTTATGCTGCACTTTCTTCACTTATCTATACATTGAAGCAACTCTTGAAACCTAAT CAACCTTTCGTTTGTCTAAGTTCTACACAACATCATGTTCGATCTCTCTATCAAAATCTT TCTGTTCTGCAAGTTTTCCTTGACGACACAACAAAGGAAACCAAAGATATTGAAACTCTT AAGTTTATAGAAAAGAGGATCAGAGATGTGATATACAAAGCAGAAGATAAAGTTGATTCA AGTCTAAGAAACATCATTCTAGCAGATTGCGGAGAGAAGAGAGAAGGGGCTGCGAAATTC TTCGAGGAAGAGTTACTAAAAGTGGTAAAAGATGTTGATTCTCCCAGGAAAGAGGTGATG GCAGTTGAGTGTAACAAGCATGGAAGCAAATCT…	Solanum stenotomum putative late blight resistance protein homolog R1A-10	Cleavage
	PGSC0003DMT400019597	1.5	ATGGAAATCTTATCTATTTTTGTGGACAAGGTAACAGATTGCTTGATCCAGCCAGTTGCG CGAGGGATTGGGTATTTCGTTTACTACAAGAGAAACATCAGATCTATGGAAAATGAATCT GAGAAGCTGGAGAATATCAGAATTGGGGTGCATCAAAGAGCGGAGGCTAACCGGAGAAAC TCACAAGTCATTTCACCTAATGTTGAGGCTTGGTTTACTAGTGTTGGTACCATTACTGCT GATGTGGCAGCTGTAATGCGACGAGGTAGAATTGAGGTTGAAAGATATGATTGGTGTCCA AACTTGAAGTCACGTTACTCGCTGAGCAGGAGAGCTAAGAAAATTGCATTGGAGTTGATC GAACTTCGAGATGAAGGCAACAATTATGCTGTT…	Solanum tuberosum disease resistance protein RPS2-like	Cleavage
	PGSC0003DMT400019596	1.5	ATGGAAATCTTATCTATTTTTGTGGACAAGGTAACAGATTGCTTGATCCAGCCAGTTGCG CGAGGGATTGGGTATTTCGTTTACTACAAGAGAAACATCAGATCTATGGAAAATGAATCT GAGAAGCTGGAGAATATCAGAATTGGGGTGCATCAAAGAGCGGAGGCTAACCGGAGAAAC TCACAAGTCATTTCACCTAATGTTGAGGCTTGGTTTACTAGTGTTGGTACCATTACTGCT GATGTGGCAGCTGTAATGCGACGAGGTAGAATTGAGGTTGAAAGATATGATTGGTGTCCA AACTTGAAGTCACGTTACTCGCTGAGCAGGAGAGCTAAGAAAATTGCATTGGAGTTGATC GAACTTCGAGATGAAGGCAACAATTATGCTGTT…		Cleavage
	PGSC0003DMT400019598	1.5	ATGGAAATCTTATCTATTTTTGTGGACAAGGTAACAGATTGCTTGATCCAGCCAGTTGCG CGAGGGATTGGGTATTTCGTTTACTACAAGAGAAACATCAGATCTATGGAAAATGAATCT GAGAAGCTGGAGAATATCAGAATTGGGGTGCATCAAAGAGCGGAGGCTAACCGGAGAAAC TCACAAGTCATTTCACCTAATGTTGAGGCTTGGTTTACTAGTGTTGGTACCATTACTGCT GATGTGGCAGCTGTAATGCGACGAGGTAGAATTGAGGTTGAAAGATATGATTGGTGTCCA AACTTGAAGTCACGTTACTCGCTGAGCAGGAGAGCTAAGAAAATTGCATTGGAGTTGATC GAACTTCGAGATGAAGGCAACAATTATGCTGTT…		Cleavage
	PGSC0003DMT400019593	1.5	ATGGAAATCTTATCTATTTTTGTGGACAAGGTAACAGATTGCTTGATCCAGCCAGTTGCG CGAGGGATTGGGTATTTCGTTTACTACAAGAGAAACATCAGATCTATGGAAAATGAATCT GAGAAGCTGGAGAATATCAGAATTGGGGTGCATCAAAGAGCGGAGGCTAACCGGAGAAAC TCACAAGTCATTTCACCTAATGTTGAGGCTTGGTTTACTAGTGTTGGTACCATTACTGCT GATGTGGCAGCTGTAATGCGACGAGGTAGAATTGAGGTTGAAAGATATGATTGGTGTCCA AACTTGAAGTCACGTTACTCGCTGAGCAGGAGAGCTAAGAAAATTGCATTGGAGTTGATC GAACTTCGAGATGAAGGCAACAATTATGCTGTT…		Cleavage
